# Supplementary material for: Tetracycline Adsorption on Magnetic Sludge Biochar: Effects of pH, Humic Acid (HA), and Fulvic Acid (FA)
Source: Micromachines (Basel). 2022 Jun 30;13(7):1057. doi: 10.3390/mi13071057 (PMC9318179; doi:10.3390/mi13071057)
Supplement: Supplementary file 1 [file micromachines-13-01057-s001.zip]

Archive with 1 entries (1 files):
- micromachines-1763837-supplementary.pdf
